# Supplementary material for: Candicidal Effect of a Nanoemulsion Based on the Essential Oil of the Medicinal Plant Haplopappus foliosus: Role of Main Compounds in Yeast Inhibition
Source: Pharmaceuticals (Basel). 2026 May 12;19(5):759. doi: 10.3390/ph19050759 (PMC13210062; doi:10.3390/ph19050759)
Supplement: Supplementary file 1 [file pharmaceuticals-19-00759-s001.zip]

Archive with 1 entries (1 files):
- pharmaceuticals-4294460-supplementary.pdf
